# Supplementary material for: A Modified Intrascleral Intraocular Lens Fixation Technique Using 27-Gauge Blunted Needles with Fewer Intraocular Manipulations
Source: J Ophthalmol. 2021 Nov 20;2021:6791977. doi: 10.1155/2021/6791977 (PMC8627344; doi:10.1155/2021/6791977)
Supplement: Supplementary Materials — Video S1: this video demonstrates a shorter version of the original technique. Video S2: this video demonstrates a modified version of the technique, without a scleral flap and conjunctival incision. [file 6791977.f1.zip]

Archive with 2 entries (2 files):
- video1 (1).mp4
- video2 (1) (1).mp4
